# Supplementary material for: HCS-Splice: A High-Content Screening Method to Advance the Discovery of RNA Splicing-Modulating Therapeutics
Source: Cells. 2023 Jul 28;12(15):1959. doi: 10.3390/cells12151959 (PMC10417277; doi:10.3390/cells12151959)
Supplement: Supplementary file 1 [file cells-12-01959-s001.zip]

Archive with 1 entries (1 files):
- cells-2496692-supplementary.pdf
